# Supplementary material for: GSK-3β protects fetal oocytes from premature death via modulating TAp63 expression in mice
Source: BMC Biol. 2019 Mar 12;17:23. doi: 10.1186/s12915-019-0641-9 (PMC6417224; doi:10.1186/s12915-019-0641-9)
Supplement: Supplementary file 8 — Individual data values. (XLSX 20 kb) [file 12915_2019_641_MOESM8_ESM.xlsx]

## Sheet: Sheet1
Fig. 2	B	Total number of oocytes per ovary
			14.5 dpc + 2 days			14.5 dpc + 3 days			14.5 dpc + 4 days
			Control	BIO		Control	BIO		Control	BIO
			10735	11930		10250	5200		7950	5310
			11655	9955		9650	7155		7465	3230
			10085	7865		9005	4375		7475	3865
									9350	4105
									7615	4595
									6170	5120
									7035
		Mean	10825	9916.67		9635	5576.67		7580	4370.83
		s.d.	788.86	2032.77		622.635	1427.76		964.4	790.135
	D	Number of active-caspase3-positive oocytes per section
			Control	BIO
			7	47
			5	30
			0	31
			2	16
		Mean	3.5	31
		s.d.	3.1091	12.6754
Fig. 3	B	Percentage of MSY2-positive oocytes per section (%)					D	Percentage of unrepaired oocytes per slide (%)					F	Percentage of abnormal oocytes per slide (%)
			Control	BIO					Control	BIO					Control	BIO
			88.12	69.47					9	14					6	22
			99.23	59.13					4	19					9	15
			94.61	70.13					5	21					10	14
			97.26	70.87				Mean	6	18					1	11
			97.24	72.94				s.d.	2.6458	3.6056					3
			97.87	70.47										Mean	5.8	15.5
		Mean	95.72	68.84										s.d.	3.8341	4.6547
		s.d.	4.02	4.9
Fig. 4	C	Relative expression level of p63				F	Relative expression level of target genes
			Control	BIO				p21		Bad		Noxa
			1.0765	3.9213				Control	BIO	Control	BIO	Control	BIO
			1.2255	4.2644				1.0021	1.7905	1.0114	1.9368	0.9474	1.977
			0.758	5.0502				0.9272	1.6636	1.0646	1.9968	1.0303	1.7967
		Mean	1.02	4.412				1.0762	1.6717	0.9287	1.8682	1.0246	1.8459
		s.d.	0.2388	0.5787			Mean	1.0019	1.7086	1.0016	1.9339	1.0007	1.8732
							s.d.	0.0745	0.071	0.0685	0.0643	0.0463	0.0932
Fig. 5	C	Relative expression level of target genes
			Tcf4		Lef1		axin2		C-myc
			Control	BIO	Control	BIO	Control	BIO
			0.9903	1.1366	0.9628	1.8239	0.9998	2.3268	0.9498	1.7851
			1.0189	1.1931	1.0198	1.7435	0.9367	2.1861	1.0307	1.8777
			0.991	1.0322	1.0184	1.7544	1.0678	2.177	1.0215	1.9
		Mean	1.0001	1.1206	1.0004	1.7739	1.0014	2.2299	1.0007	1.8543
		s.d.	0.0163	0.0816	0.0325	0.0436	0.0656	0.084	0.0443	0.0609
Fig. 6	A	Relative expression level of target genes
			Tcf4			Lef1			axin2			C-myc
			Control	BIO	BIO+ICG001	Control	BIO	BIO+ICG001	Control	BIO	BIO+ICG001	Control	BIO	BIO+ICG001
			1.0338	1.0241	1.0265	1.0384	2.5169	1.5812	1.0163	2.5895	2.154	1.0509	1.7888	1.6047
			0.9513	1.1796	1.0458	0.9575	2.443	1.9684	0.9878	2.4566	2.0097	0.9867	1.7691	1.6249
			1.0168	1.1022	1.0597	1.0058	2.6789	1.6679	0.9961	2.2033	1.948	0.9644	1.7255	1.659
		Mean	1.0006	1.102	1.044	1.0006	2.5463	1.7391	1.0001	2.4165	2.0372	1.0007	1.7611	1.6295
		s.d.	0.0436	0.0778	0.0167	0.0407	0.1207	0.2032	0.0147	0.1962	0.1057	0.0449	0.0324	0.0274
	B	Relative expression level of p63
			Control	BIO	BIO+ICG001
			0.7407	1.6806	1.083
			1.232	2.0994	0.8515
			1.0958	2.1977	0.8609
		Mean	1.0228	1.9926	0.9318
		s.d.	0.2536	0.2746	0.131
	E	Percentage of unrepaired oocytes per slide (%)
			Control	BIO	BIO+ICG001
			4.08	11.65	9.5
			5	13.95	3.85
			2.5	16.49	3.51
			4.21	17.71	12.9
			2.83	15.38	9.43
			3.96		7.95
		Mean	3.7633	15.036	7.8567
		s.d.	0.9311	2.3467	3.6212
	G	Total number of oocytes per ovary					I	Number of active-caspase3-positive oocytes per section
			Control	BIO	BIO+ICG001				Control	BIO	BIO+ICG001
			8000	5515	5660				0	22	2
			12065	5240	6495				9	38	6
			9010	4545	9020				4	39	10
				3540	5845			Mean	4.3333	33	6
				3865	6155			s.d.	4.5092	9.5394	4
				4105	5755
					5175
					5345
		Mean	9691.67	4468.33	6181.25
		s.d.	2116.5	781.624	1221
Fig. 7	C	Relative expression change fold
			Control	BIO
			1	62.0345
			1	119.926
			1	88.9548
		Mean	1	90.3051
		s.d.	0	28.9693
Fig. 8	C	Total number of primordial folicle per ovary					Total number of growing folicle per ovary
			Control	cKO				Control	cKO
			11420	8070				740	410
			12665	4235				1075	555
			14180	3720				1480	960
			8385	3825				1965	1710
				5765					1635
				6415					1510
		Mean	11662.5	5338.33				1315	1130
		s.d.	2459.24	1727.99				528.504	568.111
	H	Percentage of oocytes showing beta-catenin accumulation (%)
			Control	cKO
			11.3	53.09
			14.77	63.38
			16.04	63.12
		Mean	14.0367	59.8633
		s.d.	2.4536	5.8673
Fig. S2	B	Number of BrdU-positive oocytes per section					D	Number of PCNA-positive oocytes per section
			Control	BIO					Control	BIO
			40	61					101	106
			41	54					138	179
			54	69					162	125
			67	42						180
			63	73						132
			68	64				Mean	133.667	144.4
				43				s.d.	30.73	33.426
				58
		Mean	55.5	58
		s.d.	12.6293	11.2631
Fig. S3	B	Total number of oocytes per ovary
			Control	CHIR99021
			8000	4930
			8335	3305
			6395	4240
			8490	4260
		Mean	7805	4183.75
		s.d.	961.986	667.85
	E	Total number of oocytes per ovary					Total number of primordial folicle per ovary
			Control	BIO			Control	BIO
			9505	5240			4075	2175
			11450	12335			3760	4925
			11730	11440			4020	4625
			6905	8415			2275	3005
			8410	8810			3370	3460
		Mean	9600	9248			3500	3638
		s.d.	2040.07	2796.62			739.282	1140.54
	G	Total number of follicle per ovary
			Control	BIO
			7750	2730
			6650	590
			4365	2215
		Mean	6255	1845
		s.d.	1726.72	1116.95
Fig. S4	A	Percentage of meiotic substage in vivo (%)														Percentage of γ-H2AX-positive oocytes per slide in vivo (%)
			15.5 dpc				17.5 dpc				1 dpp					15.5 dpc	17.5 dpc	1 dpp
			leptotene	zygotene	pachytene	diplotene	leptotene	zygotene	pachytene	diplotene	leptotene	zygotene	pachytene	diplotene		80.9	6.5934	13.253
			0	84.27	15.73	0	0	4.4	87.91	7.69	0	0	38.5542	61.4458		85.58	4.8077	8.3333
			0	86.54	13.46	0	0	1.92	76.92	21.15	0	0	45.8333	54.1667		90.22	4.8077	10.4762
			0	86.96	13.04	0	0	1.92	76.92	21.15	0	0	50.4762	49.5238
		Mean	0	85.9233	14.0767	0	0	2.74667	80.5833	16.6633	0	0	44.9546	55.0454		85.5667	5.4029	10.6875
		s.d.	0	1.4471	1.4471	0	0	1.4318	6.3451	7.7711	0	0	6.0094	6.0094		4.66	1.031	2.4666
	D	Relative expression level of p63
			13.5 dpc	15.5 dpc	17.5 dpc	1 dpp
			0.9963	1.7901	195.406	556.923
			1.0165	0.4078	239.741	575.764
		Mean	0.9874	0.7464	208.418	342.826
		s.d.	1.0001	0.9814	214.522	491.838
			0.0149	0.7205	22.789	129.391
